# Supplementary material for: Unusually Divergent Ubiquitin Genes and Proteins in Plasmodium Species
Source: Genome Biol Evol. 2023 Jul 22;15(8):evad137. doi: 10.1093/gbe/evad137 (PMC10457151; doi:10.1093/gbe/evad137)
Supplement: evad137_Supplementary_Data [file evad137_supplementary_data.zip]

Archive with 2 entries (2 files):
- Supplementary Tables.xlsx
- Supplement.pdf
