# Supplementary material for: Unusually Divergent Ubiquitin Genes and Proteins in Plasmodium Species
Source: Genome Biol Evol. 2023 Jul 22;15(8):evad137. doi: 10.1093/gbe/evad137 (PMC10457151; doi:10.1093/gbe/evad137)
Supplement: evad137_Supplementary_Data [file evad137_supplementary_data.zip › Supplementary Tables.xlsx]

## Sheet: Supp Table 1
Supplementary Table 1. Details of gene sequences analyzed.
Species		pUb						L40				S27a					Reference
	used	chr	acc	start	end	N	3'	chr	acc	start	end	chr	acc	start	end		doi
Laverania
Plasmodium falciparum 3D7	#	12	LN999947	526109	527780	5	Phe	13	AL844509.3	2633260	2632534	14	LN999946	93537	92264		10.1038/nature01097
Plasmodium praefalciparum G01	#	12	LT963425	585523	587196	5	Phe	13	LT963426	2662524	2661794	14	LT963427	98119	96810		10.1038/s41564-018-0162-2
Plasmodium reichenowi G01	#	12	LT969575	597707	599351	5	Phe	13	LT969576	2705870	2705187	14	LT969577	85912	84675		10.1038/s41564-018-0162-2
Plasmodium billcollinsi G01	#	12	LT990241	561330	562963	5	Phe	13	LT990242.2	2655309	2654621	14	LT990243	110513	109120		10.1038/s41564-018-0162-2
Plasmodium blacklocki G01	#	12	LT969561	467166	468565	4	Phe	13	LT969562	2502101	2501403	14	LT969563	34073	32600		10.1038/s41564-018-0162-2
Plasmodium gaboni G01	#	12	LT969435	435737	437394	5	Phe	13	LT969436	2443620	2443014	14	LT969437	23330	21883		10.1038/s41564-018-0162-2
Plasmodium gaboni G02		12	LT969449	474638	476295	5	Phe	13	LT969450	2481041	2480404	14	LT969451	70433	69044		10.1038/s41564-018-0162-2
Plasmodium adleri G01	#	12	LT969421	514777	516428	5	Phe	13	LT969422	2489824	2489217	14	LT969423	65172	63805		10.1038/s41564-018-0162-2
Malariae
Plasmodium malariae UG01	#	13	LT594634	660788	662770	5	Phe	11	LT594632	585505	586565	13	LT594634	2332604	2334188		10.1038/nature21038
Plasmodium malariae-like GA01	#	13	LT594501*	463015	464653	4	Phe	11	LT594499	197929	198970	13	LT594501	gap (Ns)			10.1038/nature21038
Ovale
Plasmodium ovale-curtisi GH01	#	13	LT594594	569589	571285	5	Phe	11	LT594592	179580	180487	13	LT594594*	2062031	2063387		10.1038/nature21038
Plasmodium ovale-wallikeri CR01	#	13	LT594517	696260	697980	5	Phe	11	LT594515	165158	166076	13	LT594517	2224813	2226174		10.1038/nature21038
Vivax
Plasmodium gonderi ATCC 30045	#	13	BDQF01000014	758073	759185	2	Phe	11	BDQF01000012	206465	207406	13	BDQF01000014	2427515	2429147		10.1128/genomeA.00612-17
Plasmodium vivax T01	#	13	LT615251	508408	510045	5	Phe	11	LT615249	229759	230565	13	LT615251	2013736	2015287		10.12688/wellcomeopenres.9876.1
Plasmodium vivax P01		13	LT635624.2	513368	514321	2	Phe	11	LT635622	247411	248217	13	LT635624.2	2013814	2015366		10.12688/wellcomeopenres.9876.1
Plasmodium vivax C01		13	LT615268	596499	598136	5	Phe	11	LT615266	260207	261013	13	LT615268	2255693	2257234		10.12688/wellcomeopenres.9876.1
Plasmodium vivax HMP_013		13	LT841162	505953	507362	4	Phe	11	LT841160	277739	278545	13	LT841162	2033625	2035174		unpublished
Plasmodium knowlesi H *1		13	AM910995.2	545891	548245	8	Phe	11	AM910993.2	229440	230266	13	AM910995.2	2485811	2487392		10.1038/nature07306
Plasmodium knowlesi H *1	#	13	LR701173	545891	548245	8	Phe	11	LR701171	229440	230266	13	LR701173	2485811	2487392		unpublished
Plasmodium knowlesi A1H1		13	LT727660	546998	549124	7	Phe	11	LT727658	234610	235436	13	LT727660	2508678	2510260		10.1016/j.ijpara.2017.09.008
Plasmodium cynomolgi M	#	13	LT841391	554384	555854	4	Phe	11	LT841389	211954	212805	13	LT841391	2123442	2124975		10.12688/wellcomeopenres.11864.1)
Plasmodium coatneyi Hackeri	#	4	CP016242	691713	693202	4	Phe	11	CP016249	280245	281061	13	CP016251	1769098	1770632		10.1128/genomeA.00883-16
Plasmodium inui San Antonio 1	#	?	KI965471	490115	488679	4	Phe	?	KI965462	1379540	1378738	?	KI965476	535633	537162		unpublished
Plasmodium fragile nilgiri	#	?	KQ001689	gap (Ns)		?	?	?	KQ001667	176832	176012	?	KQ001660	359962	361535		unpublished
Vinckeia
Plasmodium berghei ANKA	#	6	LK023121.2	468199	469324	3	Cys	11	LK023126.2	1570311	1569534	10	LK023125.2	1575710	1576830		10.1186/s12915-014-0086-0
Plasmodium berghei NK65 ny		6	LT608142	386188	386857	1	Cys	11	LT608147	1521885	1521108	10	LT608146	1517542	1518662		10.1186/s12915-014-0086-0
Plasmodium berghei NK65e		6	LT614632	386428	387097	1	Cys	11	LT614637	1520728	1519951	10	LT614636	1518038	1519158		10.1186/s12915-014-0086-0
Plasmodium berghei SP11 RLL		6	LT608270	384191	384860	1	Cys	11	LT608275	1522576	1521799	10	LT608274	1514550	1515671		10.1186/s12915-014-0086-0
Plasmodium berghei SP11 Antwerpcl1		6	LT608254	387128	387797	1	Cys	11	LT608259	1521520	1520743	10	LT608258	1518386	1519506		10.1186/s12915-014-0086-0
Plasmodium berghei K173		6	LT160026	405380	406505	3	Cys	11	LT160031	1545578	1544801	10	LT160030	1536363	1537483		10.1186/s12915-014-0086-0
Plasmodium yoelii YM01	#	6	LK934634	485753	486870	3	Cys	11	LK934639	1688391	1687569	10	LK934638	1636506	1637625		10.1186/s12915-014-0086-0
Plasmodium yoelii 17X		6	LM993660.2*	613548	614893	4	Cys	11	LM993665.2	1755337	1754551	10	LM993664.2	1713351	1714470		10.1186/s12915-014-0086-0
Plasmodium yoelii 1.1		6	LR129775	405532	406925	4 *1	Cys	11	LR129780	1594098	1593276	10	LR129779	1579658	1580777		unpublished
Plasmodium yoelii 1AR		6	LR129789	475046	476439	4 *2	Cys	11	LR129794	1589678	1588835	10	LR129793	1645112	1646239		unpublished
Plasmodium yoelii 2CL		6	LR129803	473648	474993	4	Cys	11	LR129808	1596463	1595668	10	LR129807	1575673	1576795		unpublished
Plasmodium yoelii 33X		6	LR129817	505844	507416	5	Cys	11	LR129822	1628818	1628037	10	LR129821	1601542	1602661		unpublished
Plasmodium yoelii 3AE		6	LR129831	468609	469726	3	Cys	11	LR129836	1558664	1557842	10	LR129835	1579147	1580276		unpublished
Plasmodium yoelii killicki 194ZZ *2		6	LR129747	465246	466566	4	Cys	11	LR129752	1513350	1512603	10	LR129751	2254305	2255437		unpublished
Plasmodium yoelii killicki 193L		6	LR129761	514161	515049	2	Cys	11	LR129766	1593867	1593059	10	LR129765	1576637	1577760		unpublished
Plasmodium chabaudi chabaudi AS	#	6	LK022883.2	465709	467014	4	Cys	11	LK022888.2	1496663	1495923	10	LK022887.2	1539908	1541030		10.1186/s12915-014-0086-0
Plasmodium chabaudi chabaudi CB		6	LT608158	385650	386955	4	Cys	11	LT608163	1491087	1490350	10	LT608162	1502083	1503205		10.1186/s12915-014-0086-0
Plasmodium chabaudi chabaudi AJ		6	LT608172	426722	428030	4	Cys	11	LT608177	1451123	1450397	10	LT608176	1528440	1529571		10.1186/s12915-014-0086-0
Plasmodium chabaudi adami DS		6	LT608186	400152	401254	3	Cys	11	LT608191	1474421	1473681	10	LT608190	1484503	1485627		10.1186/s12915-014-0086-0
Plasmodium chabaudi adami DK		6	LT608200	380514	381616	3	Cys	11	LT608205	1474744	1473991	10	LT608204	1481164	1482288		10.1186/s12915-014-0086-0
Plasmodium vinckei vinckei CY		6	LR215062	396427	397729	4	Cys	11	LR215067	1531810	1531014	10	LR215066	1673590	1674712		10.1186/s12915-021-00995-5
Plasmodium vinckei vinckei V52 *3		6	LR129719	431226	432531	4	Cys	11	LR129724	1596263	1595517	10	LR129723	1576532	1577654		unpublished
Plasmodium vinckei petteri CR *4		6	LR129705	485181	486485	4	Cys	11	LR129710	1501419	1500679	10	LR129709	1522359	1523481		unpublished
Plasmodium vinckei petteri CR		6	LR865411	444082	445402	4	Cys	11	LR865416	1522532	1523281	10	LR865415	1691843	1692969		10.1186/s12915-021-00995-5
Plasmodium vinckei SEL	#	6	LR865427	509123	510442	4	Cys	11	LR865432	1522608	1523357	10	LR865431	1688955	1690081		10.1186/s12915-021-00995-5
Plasmodium vinckei lentum DE		6	LR865368	457106	458426	4	Cys	11	LR865373	1522057	1522804	10	LR865372	1702276	1703406		10.1186/s12915-021-00995-5
Plasmodium vinckei brucechwatti DA		6	LR865384	410649	412155	5	Cys	11	LR865389	1510999	1511744	10	LR865388	1729124	1730253		10.1186/s12915-021-00995-5
Plasmodium vinckei brucechwatti 1-69		6	LR129733	411387	412665	4	Cys	11	LR129738	1520275	1521020	10	LR129737	1393197	1394326		unpublished
Haemamoeba
Plasmodium relictum SGS1	#	13	LN835308	514778	516088	4	Phe	11	LN835306	178611	179385	13	LN835308	1884077	1885459		10.1101/gr.218123.116
Footnotes
Column A: Species; several strains appear to have been misidentified:
*1 The same genome sequence appears two times in the database.
*2 Phylogenetic analyses suggest this is a strain of Plasmodium vinckei lentum.
*3 Phylogenetic analyses suggest this is a strain of Plasmodium chabaudi.
*4 Phylogenetic analyses suggest this is a strain of Plasmodium chabaudi.
Column B: # indicates strain chosen to represent the species.
Column C: chromosome for Polyubiquitin locus; P. inui and P. fragile contigs are not assembled as chromosomes, but genes seem syntenic with other Vivax lineage genomes.
Column D: accession number for the chromosome sequence; version 1, unless otherwise indicated (e.g. LT635624.2 is version 2). The gene is not annotated in those in red, or incorrectly annotated indicated by *.
Columns E-F: coordinates of the beginning and end of the polyubiquitin locus; each gene has a single intron after nucleotide 28.
Column G: number of repeats in the polyubiquitin locus
*1 contains assembly gap; value of 4 assumes gap is 92 nucleotides long (not 139 as estimated in LR129775).
*2 contains assembly gap; value of 4 assumes gap is 10 nucleotides long (not 58 as estimated in LR129789).
Column H: amino acid encoded by the additional/penultimate codon of the polyubiquitin locus.
Column I: chromosome for Ub-RPL40 locus; P. inui and P. fragile contigs are not assembled as chromosomes, but genes seem syntenic with other Vivax lineage genomes.
Column J: accession number for the chromosome sequence; version 1, unless otherwise indicated (e.g. AL844509.3 is version 3). The gene is not annotated in those in red.
Columns K-L: coordinates of the beginning and end of the Ub-RPL40 locus; each gene has a single intron after nucleotide 207.
Column M: chromosome for Ub-RPS27a locus; P. inui and P. fragile contigs are not assembled as chromosomes, but genes seem syntenic with other Vivax lineage genomes.
Column N: accession number for the chromosome sequence; version 1, unless otherwise indicated (e.g. LT635624.2 is version 2). The gene is not annotated in those in red, or incorrectly annotated indicated by *.
Columns O-P: coordinates of the beginning and end of the Ub-S27a locus; each gene has two introns - the exons are 103, 86 and 261 nucleotides long.

## Sheet: Supp Table 2
Supplementary Table 2. Syntenic blocks surrounding ubiquitin genes.
species	chr	Accession	gene 1		pUb		gene 2
P. falciparum 3D7	12	LN999947	1201500	102 genes	1211800	2 genes	1212100
P. vivax P01	13	LT635624.2	1300800	101 genes	1311000	2 genes	1311300
P. malariae UG01	13	LT594634	13011800	99 genes	13021800	2 genes	13022100
P. ovale-wallikeri CR01	13	LT594517	130008300	100 genes	130018400	2 genes	130018700
P. berghei ANKA	6	LK023121.2	0600500	98 genes	0610300	2 genes	0610600
P. relictum SG1	13	LN835308	1300400	100 genes	1312500	2 genes	1312800
species	chr	Accession	gene 1		UbL40		gene 2
P. falciparum 3D7	13	AL844509.3	1353300[c]	125 genes	1365900[c]	14 genes	1367400
P. vivax P01	11	LT635622	1118400	122 genes	1106100	14 genes	1104600[c]
P. malariae UG01	11	LT594632	11032500	121 genes	11020300	14 genes	11018800[c]
P. ovale-wallikeri CR01	11	LT594515	110020300	116 genes	110008600	15 genes	110007000[c]
P. berghei ANKA	11	LK023126.2	1129900[c]	117 genes	1141700[c]	15 genes	1143300
P. relictum SG1	11	LN835306	1117100	124 genes	1104600	14 genes	1103100[c]
species	chr	Accession	gene 1		UbS27a		gene 2
P. falciparum 3D7	14	LN999946	1401800	6 genes	1402500[c]	340 genes	1436600[c]
P. vivax P01	13	LT635624.2	1347000[c]	7 genes	1346200	332 genes	1312900
P. malariae UG01	13	LT594634	13056500[c]	6 genes	13055800	320 genes	13023700
P. ovale-wallikeri CR01	13	LT594517	130054700[c]	7 genes	130053900	335 genes	130020300
P. berghei ANKA	10	LK023125.2	1040100[c]	6 genes	1039400	311 genes	1008200
P. relictum SG1	13	LN835308	1349300[c]	8 genes	1348400	338 genes	1314500
Column A: One representative species is used from each of the five mammalian Plasmodium lineages, as well as the bird Plasmodium outgroup (P. relictum)
Column B: the chromosome on which the gene block lies.
Column C: the accession number for the chromosome; version 1, unless otherwise indicated.
Columns D and H give the identifiers for the genes (gene 1 and gene 2) at each end of the syntenic block surrounding the ubiquitin gene (identifier in column F). [c] indicates that the gene is on the complementary strand.
Columns E and G give the number of annotated genes lying between gene 1 and the ubiquitin gene, and between gene 2 and the ubiquitin gene, respectively.

## Sheet: Supp Table 3
Supplementary Table 3. Nucleotide differences between ubiquitin coding sequences.
Species		Pfalc	Pprae	Preic	Pbill	Pblac	Padl	Pgabo	Pmala	Pmall	Povaw	Povac	Pberg	Pyoel	Pchab	Pvinc	Pgond	Pviva	Pcyno	Pcoat	Pinui	Pknow	Preli		Species
Plasmodium falciparum	21.6	#	8.4	10.6	14.8	12.4	14.4	15.7	24.1	24.6	38.3	37.1	26.3	28.7	29.3	30.8	30.2	46.4	46.7	42.3	48.2	44.3	22.1	7.4	Plasmodium falciparum 3D7
Plasmodium praefalciparum	20.4	0	#	10.4	15.7	11.8	13.5	14.4	23.3	23.3	38.4	37	26.1	28.2	29	31	31.3	45.6	45.9	42.9	47.6	44.4	22.2	10.4	Plasmodium praefalciparum G01
Plasmodium reichenowi	19.8	3	3	#	13.8	10.8	14	13.9	23.8	23.5	37.3	35.3	25.3	27.1	27.2	29.4	31.5	46.9	47	42.9	48.2	43.4	21	10.5	Plasmodium reichenowi G01
Plasmodium billcollinsi	19.2	4	4	5	#	13.3	17.4	16.3	24.2	23	34	32.9	23.5	27	26.2	27.8	30.1	46.2	46.8	43	47.4	41.3	19.9	9.7	Plasmodium billcollinsi G01
Plasmodium blacklocki	21.75	7	7	6	6	#	14.4	13	23.4	22.3	35	32.9	25.5	28.2	28.2	29.5	30.7	45.9	46.3	43.2	47.5	42.8	21.4	11	Plasmodium blacklocki G01
Plasmodium adleri	20.4	8	8	7	9	7	#	13.8	24.8	24	37.6	36.5	27.9	29.9	28.9	31.1	33.6	45.5	44.5	43.7	45.6	42.2	23.9	13.3	Plasmodium adleri G01
Plasmodium gaboni	20.8	8	8	7	9	7	2	#	24.7	25.4	37	35.4	26.5	28.9	28	30.2	33.6	45.4	45.2	41.5	46.9	42.2	23.6	15.1	Plasmodium gaboni G01
Plasmodium malariae	35.6	29	29	28	28	30	28	30	#	10	33.2	32.1	28.4	27.7	25.8	28	35	47.2	49.2	46.6	49.6	43.2	25.9	9.4	Plasmodium malariae UG01
Plasmodium malariae-like	31.5	28	28	28	28	30	28	30	2	#	32.7	31.5	26.7	26.3	25.9	28.2	33.2	47.2	48.7	46.7	50.8	41.5	24	11	Plasmodium malariae-like GA01
Plasmodium ovale-wallikeri	56.2	46	46	48	46	47	47	49	48	47	#	17.3	39.1	39.7	37.1	37.3	35.3	44.1	44.5	44.3	46.6	37.3	33.3	18.3	Plasmodium ovale-curtisi GH01
Plasmodium ovale-curtisi	53.8	44	44	46	46	47	45	47	48	47	4	#	38.7	39.3	37	34.4	33	44.1	44.3	47.8	47.1	41.6	32.6	10.2	Plasmodium ovale-wallikeri CR01
Plasmodium berghei	13.66	22	22	25	24	27	23	25	32	31	40	37	#	14.1	20.2	19.3	35.8	47.1	50.9	46.2	52	38.5	20.1	3.33	Plasmodium berghei ANKA
Plasmodium yoelii	20.3	23	23	26	25	25	26	26	30	29	47	44	10	#	20.1	21.7	35.8	49.2	50.3	46	51.9	42.4	21.1	9.3	Plasmodium yoelii YM01
Plasmodium chabaudi	21.75	23	23	26	25	27	25	25	34	33	45	44	12	10	#	17.9	37.9	50.6	52.6	44.6	52.8	40	24.6	16.8	Plasmodium chabaudi chabaudi AS
Plasmodium vinckei	21.75	23	23	26	25	28	26	26	36	35	43	42	8	10	4	#	35.2	49.7	51.5	45.6	52.1	38.8	26.3	18.2	Plasmodium vinckei SEL
Plasmodium gonderi	42.5	28	28	27	30	31	28	28	30	29	45	44	31	28	28	28	#	44	40.7	41.4	44.9	38.6	32.1	8	Plasmodium gonderi ATCC 30045
Plasmodium vivax	58.4	55	55	54	54	52	55	57	52	51	63	64	53	55	57	56	40	#	27.4	34.1	28.3	33.6	46.6	24.4	Plasmodium vivax T01
Plasmodium cynomolgi	58.5	49	49	48	48	46	49	51	48	47	66	67	49	51	53	52	39	8	#	31.7	27.3	34.4	49.7	27	Plasmodium cynomolgi M
Plasmodium coatneyi	55	51	51	51	50	49	52	54	50	49	63	64	53	55	57	56	40	8	10	#	33.9	31.4	43.7	19.2	Plasmodium coatneyi Hackeri
Plasmodium inui	68	60	60	59	60	58	61	63	58	57	75	76	62	63	65	65	47	21	22	23	#	36.6	49.7	33.3	Plasmodium inui San Antonio 1
Plasmodium knowlesi	56.62	51	51	49	50	47	52	52	52	51	65	66	53	53	55	54	41	9	7	8	25	#	39.2	5.5	Plasmodium knowlesi H
Plasmodium relictum	17.5	21	21	24	24	25	22	22	36	35	46	42	21	22	24	23	34	59	56	59	67	57	#	3.3	Plasmodium relictum SGS1
Footnotes
Column B: average number of nucleotide differences between (i) the ubiquitin coding region of the Ub-RPL40 gene, and (ii) polyubiquitin gene from the same species.
Columns C-X:
above the diagonal: average number of nucleotide differences between the ubiquitin coding regions from the polyubiquitin genes of two species.
below the diagonal: number of nucleotide differences between the ubiquitin coding regions from the Ub-RPL40 genes of two species.
- values in red concern genes encoding divergent ubiquitin protein sequences (see Figure 2).
Column Y: average number of nucleotide differences between the ubiquitin coding regions from the polyubiquitin gene of one species.

## Sheet: Supp Table 4
Supplementary Table 4. G+C contents of gene sequences analyzed.
		pUb		Ub-RPL40		Ub-RPS27a
	used	acc	GC3s	acc	GC3s	acc	GC3s
Laverania
Plasmodium falciparum 3D7	#	LN999947	0.181	AL844509	0.165	LN999946	0.13
Plasmodium praefalciparum G01	#	LT963425	0.17	LT963426	0.165	LT963427	0.13
Plasmodium reichenowi G01	#	LT969575	0.157	LT969576	0.181	LT969577	0.13
Plasmodium billcollinsi G01	#	LT990241	0.149	LT990242	0.181	LT990243	0.13
Plasmodium blacklocki G01	#	LT969561	0.169	LT969562	0.197	LT969563	0.151
Plasmodium gaboni G01	#	LT969435	0.194	LT969436	0.189	LT969437	0.158
Plasmodium gaboni G02		LT969449	0.194	LT969450	0.189	LT969451	0.151
Plasmodium adleri G01	#	LT969421	0.197	LT969422	0.189	LT969423	0.151
Malariae
Plasmodium malariae UG01	#	LT594634	0.197	LT594632	0.276	LT594634	0.211
Plasmodium malariae-like GA01	#	LT594501	0.185	LT594499	0.276	gap (Ns)	--
Ovale
Plasmodium ovale-curtisi GH01	#	LT594594	0.308	LT594592	0.283	LT594594	0.247
Plasmodium ovale-wallikeri CR01	#	LT594517	0.339	LT594515	0.323	LT594517	0.253
Vivax
Plasmodium gonderi ATCC 30045	#	BDQF01000014	0.205	BDQF01000012	0.346	BDQF01000014	0.247
Plasmodium vivax T01	#	LT615251	0.484	LT615249	0.528	LT615251	0.466
Plasmodium vivax P01		LT635624	0.49	LT635622	0.528	LT635624	0.459
Plasmodium vivax C01		LT615268	0.481	LT615266	0.528	LT615268	0.459
Plasmodium vivax HMP_013		LT841162	0.488	LT841160	0.528	LT841162	0.466
Plasmodium knowlesi H		AM910995	0.378	AM910993	0.465	AM910995	0.418
Plasmodium knowlesi H	#	LR701173	0.378	LR701171	0.465	LR701173	0.418
Plasmodium knowlesi A1H1		LT727660	0.382	LT727658	0.465	LT727660	0.418
Plasmodium cynomolgi M	#	LT841391	0.505	LT841389	0.512	LT841391	0.459
Plasmodium coatneyi Hackeri	#	CP016242	0.449	CP016249	0.543	CP016251	0.445
Plasmodium inui San Antonio 1	#	KI965471	0.505	KI965462	0.472	KI965476	0.445
Plasmodium fragile nilgiri	#	gap (Ns)	--	KQ001667	0.512	KQ001660	0.455
Vinckeia
Plasmodium berghei ANKA	#	LK023121	0.106	LK023126	0.118	LK023125	0.226
Plasmodium berghei NK65 ny		LT608142	0.105	LT608147	0.118	LT608146	0.226
Plasmodium berghei NK65e		LT614632	0.105	LT614637	0.118	LT614636	0.226
Plasmodium berghei SP11 RLL		LT608270	0.105	LT608275	0.118	LT608274	0.226
Plasmodium berghei SP11 Antwerpcl1		LT608254	0.105	LT608259	0.118	LT608258	0.226
Plasmodium berghei K173		LT160026	0.106	LT160031	0.118	LT160030	0.226
Plasmodium yoelii YM01	#	LK934634	0.084	LK934639	0.142	LK934638	0.226
Plasmodium yoelii 17X		LM993660	0.08	LM993665	0.142	LM993664	0.226
Plasmodium yoelii 1.1		LR129775	0.081	LR129780	0.142	LR129779	0.226
Plasmodium yoelii 1AR		LR129789	0.077	LR129794	0.142	LR129793	0.226
Plasmodium yoelii 2CL		LR129803	0.073	LR129808	0.157	LR129807	0.219
Plasmodium yoelii 33X		LR129817	0.093	LR129822	0.142	LR129821	0.226
Plasmodium yoelii 3AE		LR129831	0.08	LR129836	0.15	LR129835	0.226
Plasmodium yoelii killicki 194ZZ *1		LR129747	0.14	LR129752	0.197	LR129751	0.226
Plasmodium yoelii killicki 193L		LR129761	0.113	LR129766	0.157	LR129765	0.226
Plasmodium chabaudi chabaudi AS	#	LK022883	0.153	LK022888	0.197	LK022887	0.219
Plasmodium chabaudi chabaudi CB		LT608158	0.146	LT608163	0.197	LT608162	0.219
Plasmodium chabaudi chabaudi AJ		LT608172	0.15	LT608177	0.189	LT608176	0.219
Plasmodium chabaudi adami DS		LT608186	0.142	LT608191	0.189	LT608190	0.212
Plasmodium chabaudi adami DK		LT608200	0.137	LT608205	0.181	LT608204	0.219
Plasmodium vinckei vinckei CY		LR215062	0.09	LR215067	0.173	LR215066	0.219
Plasmodium vinckei vinckei V52 *2		LR129719	0.153	LR129724	0.189	LR129723	0.219
Plasmodium vinckei petteri CR *3		LR129705	0.143	LR129710	0.189	LR129709	0.219
Plasmodium vinckei petteri CR		LR865411	0.146	LR865416	0.197	LR865415	0.219
Plasmodium vinckei SEL	#	LR865427	0.153	LR865432	0.205	LR865431	0.219
Plasmodium vinckei lentum DE		LR865368	0.143	LR865373	0.197	LR865372	0.226
Plasmodium vinckei brucechwatti DA		LR865384	0.117	LR865389	0.173	LR865388	0.212
Plasmodium vinckei brucechwatti 1-69		LR129733	0.123	LR129738	0.173	LR129737	0.212
Haemamoeba
Plasmodium relictum SGS1	#	LN835308	0.086	LN835306	0.118	LN835308	0.164
Footnotes
Columns C, E, G: Chromosome accession numbers (see Supplementary Table 1 for versions).
Columns D, F, G: GC3s is the G+C content at synonymously variable third positions of sense codons.
